# Supplementary material for: Overexpression of the Rieske FeS protein of the Cytochrome b6f complex increases C4 photosynthesis in Setaria viridis
Source: Commun Biol. 2019 Aug 16;2:314. doi: 10.1038/s42003-019-0561-9 (PMC6697696; doi:10.1038/s42003-019-0561-9)
Supplement: Supplementary file 3 — Supplementary data 1 [file 42003_2019_561_MOESM3_ESM.xlsx]

## Sheet: Fig 1c
Relative abundance of Rieske FeS protein
	Plant number
Line	1	2	3	4	5	6	7	8
230(4)	0.917193	0.856721	0.950706	0.824586	1.09436	0.998407	1.21844	0.890881
231(3)	0.816238	0.905863	1.16569	0.896288	1.03397	0.730643	0.816666	1.04842
231(6)	1.08036	0.731175	0.862185	0.922839	0.724813	0.759014	0.831445	0.850029

## Sheet: Fig 2b
Relative abundance of proteins
Protein	Plant number
	1	2	3	Mean	SE
FeS	1.07	1.18	1.13	1.12667	0.031798
Cyt f	1.18	1.11	1.05	1.11333	0.0375648
RbcL	0.95	1.02	0.9	0.956667	0.034801
PsaB	1.1	1.03	1.06	1.06333	0.0202759
D1	1.13	0.91	1.09	1.04333	0.0676593
NdhH	1.04	1.07	0.91	1.00667	0.0491031
AtpB	0.71	0.94	1.29	0.98	0.168622
Lhca1	1.07	1.01	0.91	0.996667	0.0466667
Lhcb2	1.26	1.08	0.92	1.08667	0.0982061
PsbS	1.15	1.09	0.91	1.05	0.072111
PEPC	0.94	1.21	1.03	1.06	0.0793725
