# Supplementary material for: Overexpression of the Rieske FeS protein of the Cytochrome b6f complex increases C4 photosynthesis in Setaria viridis
Source: Commun Biol. 2019 Aug 16;2:314. doi: 10.1038/s42003-019-0561-9 (PMC6697696; doi:10.1038/s42003-019-0561-9)
Supplement: Supplementary file 4 — Supplementary data 2 [file 42003_2019_561_MOESM4_ESM.xlsx]

## Sheet: Sheet1
Line	Generation	Rieske FeS protein abundance, relative to control	CO2 assimilation rate, relative to control
230(4)	T1	0.91	1.02
		0.95	1.03
		1.21	1.1
		0.99	0.89
		0.89	0.85
		1.09	1.07
	T2	1.13	1.1
		1.18	1.16
		1.07	1.06
		0.88	1.01
231(3)	T1	1.04	1.06
		0.9	1.02
		1.16	1.21
		0.95	0.92
		0.81	0.97
		0.81	0.93
	T2	1.15	1.21
		1.19	1.16
		1.02	0.99
231(6)	T2	1.09	1.12
		0.98	1.02
		1.11	1.08
