# Supplementary material for: Overexpression of the Rieske FeS protein of the Cytochrome b6f complex increases C4 photosynthesis in Setaria viridis
Source: Commun Biol. 2019 Aug 16;2:314. doi: 10.1038/s42003-019-0561-9 (PMC6697696; doi:10.1038/s42003-019-0561-9)
Supplement: Supplementary file 5 — Supplementary data 3 [file 42003_2019_561_MOESM5_ESM.xlsx]

## Sheet: ACi curves raw
Plant	GasEx	GasEx	GasEx	GasEx	GasEx	FLR
	A	Ca	Ci	Pci	gsw	PhiPS2
	µmol m⁻² s⁻¹	µmol mol⁻¹	µmol mol⁻¹	Pa	mol m⁻² s⁻¹
FeS-OE 1	-0.144339	1.41637	2.29942	0.218507	0.277951	0.0788617
	5.05373	42.225	6.56787	0.624081	0.256851	0.10659
	9.95707	84.2591	20.8735	1.98318	0.289298	0.130228
	19.1842	169.592	39.2159	3.72572	0.268684	0.18925
	27.6829	256.02	68.4095	6.4984	0.26997	0.249632
	34.289	345.493	95.6075	9.08138	0.249215	0.298518
	39.9875	535.896	208.499	19.8047	0.221266	0.325483
	41.849	732.234	338.233	32.1294	0.192144	0.335276
	42.1135	930.882	477.018	45.3113	0.167617	0.337138
	42.5108	1130.7	512.741	48.7023	0.121199	0.339056
	42.701	1430.19	687.47	65.2992	0.100871	0.3414
FeS-OE 2	-0.123456	1.56842	2.14192	0.20398	0.338593	0.0741568
	5.87109	41.3848	13.6107	1.29604	0.367669	0.10164
	11.3821	82.8585	26.877	2.5592	0.3528	0.132428
	20.4631	169.088	58.4322	5.5633	0.319558	0.188899
	27.5142	258.349	89.5237	8.52304	0.279977	0.239574
	32.68	350.516	116.008	11.045	0.237692	0.269431
	36.4154	544.742	193.387	18.412	0.175349	0.296639
	40.2035	738.336	236.852	22.5474	0.140562	0.332838
	40.7663	937.307	319.988	30.4642	0.114901	0.334554
	41.2837	1136.23	430.752	41.0067	0.101668	0.330725
	41.5881	1435.48	634.291	60.3809	0.0904154	0.331642
FeS-OE 3	-0.18185	1.32279	2.23516	0.213052	0.32076	0.078391
	6.35585	40.6358	11.482	1.0945	0.379527	0.108501
	12.6108	81.0532	22.2781	2.12371	0.373052	0.140642
	23.8029	164.013	48.292	4.60326	0.357047	0.238432
	31.9233	251.56	89.4731	8.52844	0.342308	0.302781
	35.7176	345.494	150.042	14.3031	0.318388	0.327273
	37.626	542.11	262.682	25.0425	0.232979	0.342543
	38.4478	740.975	327.811	31.2499	0.15863	0.352623
	39.0853	940.104	379.313	36.1583	0.117719	0.356899
	39.3402	1139.78	421.018	40.1327	0.0918271	0.361448
	39.6297	1439.29	567.333	54.0772	0.0762297	0.364998
Control 1	-0.256092	0.88454	2.31882	0.22045	0.291674	0.0778617
	5.72604	40.7218	10.4764	0.995834	0.328144	0.100098
	11.5655	80.856	21.2335	2.0184	0.33682	0.133334
	21.7043	163.945	46.1581	4.38749	0.319389	0.211213
	28.9389	251.797	76.9197	7.31167	0.285711	0.267052
	32.1767	346.281	115.275	10.957	0.239139	0.289499
	33.5663	543.791	192.345	18.2834	0.162251	0.293507
	34.2027	742.897	230.876	21.9439	0.112211	0.294459
	34.7608	941.898	292.722	27.8202	0.0896044	0.300189
	35.2505	1141.06	387.963	36.865	0.0783357	0.302655
	36.7925	1440.69	505.92	48.0702	0.0633006	0.304089
Control 2	-0.192575	1.72822	2.80344	0.2666	0.306737	0.0704872
	5.50101	42.7491	15.065	1.43261	0.377196	0.0981887
	10.8604	85.3667	21.0312	1.99977	0.31132	0.11952
	19.9383	172.944	51.5644	4.90295	0.302783	0.181436
	28.1372	261.725	81.2776	7.72857	0.285962	0.237718
	34.1465	353.408	124.238	11.8131	0.272754	0.27869
	36.3961	546.822	277.393	26.377	0.26403	0.299158
	37.1079	745.138	320.535	30.4806	0.166485	0.310557
	38.2346	944.905	382.605	36.3823	0.123817	0.310569
	38.8379	1144.77	443.346	42.1582	0.0984674	0.307553
	39.1109	1444.99	526.064	50.0234	0.0740811	0.309739
Control 3	-0.246765	1.34757	2.56891	0.242673	0.329492	0.0741577
	5.45178	41.5675	14.2588	1.34691	0.347193	0.102632
	8.25949	62.005	21.3821	2.01984	0.354036	0.112317
	10.8339	82.8133	29.2316	2.76104	0.352085	0.125435
	20.0298	168.129	59.3678	5.60725	0.318995	0.189997
	26.5792	257.678	89.2551	8.43021	0.27128	0.241602
	30.0046	352.304	117.136	11.0632	0.217252	0.264303
	30.3685	551.679	176.072	16.6293	0.135761	0.273403
	34.5206	744.975	252.496	23.8464	0.117474	0.299585
	35.4565	943.547	332.329	31.3853	0.0969594	0.311176
	36.4864	1141.58	424.896	40.1293	0.0850506	0.314889
	38.5075	1438.11	629.437	59.448	0.0798468	0.32786

## Sheet: AI curves raw
Plant	GasEx	GasEx	GasEx	GasEx	GasEx	FLR
	A	Ca	Ci	Pci	gsw	PhiPS2
	µmol m⁻² s⁻¹	µmol mol⁻¹	µmol mol⁻¹	Pa	mol m⁻² s⁻¹
Control 1	-1.55813	401.286	413.108	39.2822	0.13234	#DIV/0!
	1.817	400.047	399.362	37.9783	-0.32744	0.585753
	3.04506	395.666	278.435	26.4763	0.0452883	0.564343
	6.82841	390.682	214.949	20.4401	0.0664048	0.53468
	15.5644	378.568	221.971	21.1074	0.178143	0.481193
	21.2562	371.068	147.579	14.0332	0.16717	0.452102
	25.1621	366.205	33.916	3.22505	0.129598	0.405257
	27.6455	362.457	119.747	11.3862	0.202497	0.353572
	31.5796	356.887	118.991	11.3148	0.240198	0.263797
	34.1714	353.158	112.815	10.7273	0.259967	0.207868
	35.8046	350.076	112.155	10.664	0.281591	0.174421
	37.2572	347.978	109.91	10.45	0.293692	0.153429
Control 2	-1.74624	401.59	419.349	39.7089	0.112195	#DIV/0!
	0.960119	402.34	383.104	36.2848	-0.494617	0.623265
	3.43408	395.131	269.768	25.5469	0.0476712	0.621195
	8.40593	388.589	174	16.4798	0.0663588	0.563568
	16.1373	377.825	213.642	20.2345	0.175731	0.495197
	21.2981	371.108	118.978	11.269	0.146843	0.45633
	24.6262	366.866	28.5565	2.70484	0.124397	0.400928
	26.9077	363.512	89.9793	8.52176	0.172562	0.350501
	30.7515	358.052	95.7231	9.06587	0.20951	0.262744
	33.5593	353.884	87.9789	8.33178	0.227854	0.211659
	35.6294	350.745	85.1963	8.06772	0.244706	0.176129
	36.239	348.174	83.6358	7.91938	0.259286	0.152058
Control 3	-2.38163	402.72	437.138	41.5307	0.0844072	#DIV/0!
	0.558765	398.526	372.345	35.3759	0.0550482	0.623902
	2.93246	394.892	276.202	26.2414	0.0429758	0.612579
	7.37783	387.637	189.266	17.9814	0.0624674	0.571955
	15.3308	374.355	164.41	15.6194	0.123395	0.509094
	20.9343	365.189	121.432	11.5359	0.144691	0.46932
	24.5969	359.09	122.834	11.6696	0.176563	0.41501
	27.2519	354.69	110.058	10.4555	0.189081	0.367801
	30.6453	348.913	107.488	10.211	0.216754	0.26827
	33.2311	344.692	89.967	8.54636	0.222671	0.203109
	34.3495	342.508	110.555	10.5018	0.255387	0.168544
	35.6025	340.389	93.5851	8.88999	0.248056	0.141039
FeS-OE 1	-1.80401	401.496	412.585	39.3245	0.149174	#DIV/0!
	1.08687	397.666	370.141	35.2769	0.0929959	0.639221
	3.99349	393.632	292.646	27.8909	0.0693284	0.640414
	8.99847	386.304	164.379	15.6655	0.0675353	0.635634
	16.7199	374.728	119.567	11.3947	0.109207	0.574844
	23.1818	365.027	109.24	10.4106	0.152015	0.526855
	27.7203	358.091	114.108	10.8745	0.192132	0.472849
	30.9059	353.31	112.655	10.7358	0.218172	0.422252
	34.8756	347.06	123.606	11.7788	0.268328	0.317913
	37.002	343.591	129.051	12.297	0.298973	0.248946
	38.431	341.177	128.235	12.2193	0.314339	0.199933
	39.609	339.179	124.762	11.8875	0.322774	0.167803
FeS-OE 2	-1.89489	402.096	415.915	39.5047	0.155115	#DIV/0!
	0.718793	398.664	360.204	34.2114	0.0365509	0.612068
	4.04474	394.793	744.692	70.7311	-0.0178792	0.61775
	9.0166	385.58	220.528	20.9459	0.0945623	0.602972
	16.8384	373.106	191.896	18.2262	0.164844	0.53425
	23.394	362.911	111.296	10.571	0.16277	0.498249
	28.0829	355.84	35.2729	3.3501	0.151661	0.452535
	31.1088	350.716	100.868	9.57949	0.223497	0.404011
	35.4364	343.536	102.983	9.77967	0.270346	0.307731
	38.4511	338.513	93.7043	8.89867	0.291237	0.246248
	40.6485	334.576	97.2579	9.2354	0.32292	0.207857
	42.1542	331.682	97.09	9.21919	0.342781	0.175268
FeS-OE 3	-1.92695	402.361	428.381	40.62	0.0923477	#DIV/0!
	0.363776	400.526	395.921	37.5399	-0.118194	0.613338
	4.04474	400.031	928.768	88.07	2.48345e-05	0.599965
	8.83493	388.478	-993.967	-94.2549	0.010221	0.532616
	15.7983	375.141	40.86	3.87436	0.079371	0.524317
	21.1723	366.876	-57.7818	-5.4789	0.0834113	0.481035
	25.0442	360.345	108.077	10.248	0.174862	0.4234
	28.0761	355.499	106.445	10.0929	0.200732	0.375373
	32.2717	348.753	77.1731	7.31728	0.212504	0.280518
	35.1896	343.656	98.1578	9.30649	0.263252	0.224388
	36.9752	340.489	94.0248	8.91418	0.278094	0.185935
	38.028	338.3	95.5522	9.05911	0.293563	0.158766

## Sheet: Fig 4abc
Line	Intercellular CO2, µbar		CO2 assimilation rate, µmol m⁻² s⁻¹		gsw, mol m⁻² s⁻¹		PhiPSII
	Mean	SE	Mean	SE	Mean	SE	Mean	SE
Control	2.32476	0.173081	-0.225053	0.0198333	0.298816	0.00436569	0.0834228	0.00979508
	11.9105	1.28198	5.55461	0.124479	0.341195	0.0182259	0.104224	0.00420642
	20.7572	0.668428	11.1442	0.307775	0.323055	0.00743101	0.124081	0.00234253
	46.6218	1.49765	20.9313	0.573943	0.311587	0.00481987	0.183225	0.00350899
	74.4632	1.41173	28.7734	0.399796	0.285603	0.000244494	0.237674	0.00228074
	111.608	3.33709	33.2775	0.410585	0.252533	0.0102867	0.271108	0.00417128
	206.427	28.8213	35.0892	0.913676	0.197193	0.0334301	0.288455	0.00774625
	253.426	26.1325	35.7692	1.0167	0.133755	0.0166358	0.30482	0.00317745
	326.339	25.2839	36.5426	0.976975	0.106138	0.00989282	0.307674	0.00320372
	401.603	16.5999	37.1703	0.97385	0.0886925	0.0058188	0.308291	0.00361548
	517.655	27.7657	38.137	0.694425	0.0711981	0.00399642	0.314308	0.00689486
FeS-OE	2.11846	0.0299578	-0.149882	0.0120796	0.312435	0.0127237	0.0771365	0.00149605
	10.0487	1.40776	5.76022	0.268669	0.334683	0.0276239	0.105577	0.00204452
	22.2203	1.2261	11.3167	0.542189	0.338383	0.0178399	0.134433	0.00316903
	46.3076	3.7522	21.1501	0.973565	0.315096	0.0181059	0.205527	0.0164528
	78.4996	4.77851	29.0401	1.01992	0.297418	0.0160019	0.263996	0.0196088
	114.765	10.7675	34.2289	0.620402	0.268432	0.0178182	0.298407	0.0166974
	210.864	14.2728	38.343	0.583014	0.209865	0.0124351	0.321555	0.0133962
	286.422	21.6232	40.1668	0.694386	0.163779	0.0106854	0.340246	0.00622854
	373.113	30.5795	40.655	0.619377	0.133412	0.0121068	0.342864	0.0070572
	432.806	19.2515	41.0449	0.652677	0.104898	0.00610328	0.343743	0.00917322
	599.191	32.4773	41.3063	0.897734	0.0891719	0.00714035	0.346013	0.00990148

## Sheet: Fig 4def
Line	Irradiance, µmol m⁻² s⁻¹	CO2 assimilation rate, µmol m⁻² s⁻¹		gsw, mol m⁻² s⁻¹		PhiPSII
		Mean	SE	Mean	SE	Mean	SE
Control	0	-1.89533	0.249139	0.112816	0.00859592	0	0
	50.02	0.478588	0.222173	-0.253743	0.127439	0.610973	0.0187559
	99.8302	3.1372	0.151955	0.0457741	0.000763346	0.599372	0.0284259
	199.927	7.53739	0.462327	0.0689484	0.00198809	0.556734	0.014444
	400.039	15.6775	0.239607	0.169283	0.00595363	0.495161	0.00700184
	599.99	21.1629	0.114913	0.164606	0.00743721	0.459251	0.00211382
	800.181	24.7951	0.183701	0.155455	0.0220737	0.407065	0.0021646
	1000.06	27.2683	0.21315	0.202854	0.0136274	0.357291	0.00153553
	1500.01	30.9921	0.295339	0.239588	0.0133173	0.264937	0.000526474
	2000.1	33.6539	0.275546	0.257828	0.012953	0.207545	0.00189543
	2500.04	35.2612	0.458633	0.276809	0.0134159	0.173032	0.00085428
	3000	36.3662	0.481868	0.286464	0.0109037	0.148842	0.000685477
FeS-OE	0	-1.87529	0.0368187	0.14514	0.00721135	0	0
	50.02	0.723145	0.208749	0.0641962	0.0163045	0.615901	0.0125051
	99.8302	4.02765	0.0170832	0.0312962	0.0257838	0.622892	0.00900635
	199.927	8.95	0.0577736	0.0730029	0.0112075	0.61232	0.0117329
	400.039	16.4522	0.328717	0.147761	0.0193186	0.548325	0.0132678
	599.99	22.5827	0.707841	0.167255	0.0103396	0.506388	0.0103052
	800.181	26.9491	0.958208	0.182755	0.0159504	0.453397	0.0109906
	1000.06	30.0302	0.978852	0.223739	0.00328595	0.40206	0.0122596
	1500.01	34.1946	0.974957	0.26382	0.00554734	0.300833	0.012344
	2000.1	36.8809	0.943462	0.285638	0.00972676	0.236741	0.0108841
	2500.04	38.6849	1.06798	0.304429	0.0144149	0.197908	0.00640891
	3000.09	39.8637	1.14055	0.324094	0.0104293	0.167355	0.00470332
