# Supplementary material for: Overexpression of the Rieske FeS protein of the Cytochrome b6f complex increases C4 photosynthesis in Setaria viridis
Source: Commun Biol. 2019 Aug 16;2:314. doi: 10.1038/s42003-019-0561-9 (PMC6697696; doi:10.1038/s42003-019-0561-9)
Supplement: Supplementary file 6 — Supplementary data 4 [file 42003_2019_561_MOESM6_ESM.xlsx]

## Sheet: Sheet1
		Control		FeS-OE
NPQ	Irradiance, µmol m⁻² s⁻¹	Mean	SE	Mean	SE
	10	0.296667	0.0057735	0.336667	0.054569
	17	0.446667	0.0275379	0.56	0.0568624
	57	1.08667	0.0104083	1.07667	0.0491031
	99	1.42333	0.011547	1.37333	0.0484195
	130	1.53667	0.0104083	1.45	0.052915
	220	1.61333	0.00763763	1.52	0.0305505
	343	1.66667	0.0104083	1.56333	0.031798
	535	1.72	0.0180278	1.60667	0.0352767
	829	1.78	0.02	1.65	0.0360555
	1287	1.82333	0.0208167	1.72667	0.0202759
		Control		FeS-OE
φPSI	Irradiance, µmol m⁻² s⁻¹	Mean	SE	Mean	SE
	0	0.255333	0.00633333	0.252667	0.0161692
	10	0.762667	0.0195306	0.727333	0.0143101
	17	0.707	0.0306159	0.663667	0.0104775
	26	0.711333	0.0197005	0.682333	0.0213255
	57	0.585	0.0135769	0.686333	0.0199527
	99	0.433667	0.0253596	0.558	0.0292632
	130	0.367333	0.0271805	0.489667	0.0307698
	220	0.268	0.0233024	0.366333	0.0228352
	343	0.215333	0.0165059	0.280333	0.0160243
	535	0.172	0.010116	0.217667	0.0124677
	829	0.137	0.00404145	0.167	0.00907377
	1287	0.122	0.00404145	0.152	0.00929157
		Control		FeS-OE
φNA	Irradiance, µmol m⁻² s⁻¹	Mean	SE	Mean	SE
	0	0	0	0	0
	10	0.252667	0.0171302	0.268	0.013
	17	0.326667	0.0204151	0.323333	0.010105
	26	0.272	0.00950438	0.289667	0.0239188
	57	0.104333	0.0034801	0.122333	0.00352767
	99	0.075	0.004	0.0706667	0.00970109
	130	0.076	0.00404145	0.068	0.010116
	220	0.0806667	0.00497773	0.071	0.015695
	343	0.0943333	0.00742369	0.0753333	0.0153442
	535	0.113	0.0115902	0.0846667	0.0202512
	829	0.130667	0.0180031	0.104333	0.019936
	1287	0.175333	0.0239537	0.125	0.0135031
		Control		FeS-OE
φND	Irradiance, µmol m⁻² s⁻¹	Mean	SE	Mean	SE
	0	0.753667	0.00938675	0.747333	0.0161692
	10	0.00933333	0.00290593	0.004	0.00264575
	17	0.023	0.00550757	0.013	0.00680686
	26	0.0613333	0.00145297	0.0273333	0.00688799
	57	0.304333	0.00788106	0.191333	0.0211844
	99	0.469	0.00321455	0.371333	0.031184
	130	0.533333	0.00338296	0.442333	0.0337853
	220	0.627	0.00472582	0.563	0.0245764
	343	0.679	0.0052915	0.644333	0.0253596
	535	0.717667	0.00717248	0.698333	0.0290364
	829	0.740333	0.011921	0.728667	0.0284976
	1287	0.75	0.01253	0.744333	0.0286201
		Control		FeS-OE
pmf	Irradiance, µmol m⁻² s⁻¹	Mean	SE	Mean	SE
	40	0.354033	0.0420633	0.570367	0.0554144
	70	0.635233	0.120453	0.7515	0.0474875
	126	1.49833	0.0558404	1.25917	0.031402
	216	2.8607	0.109607	2.69373	0.055498
	340	4.5983	0.158985	4.57293	0.187573
	530	5.74153	0.166118	5.9391	0.00882723
	825	6.24867	0.198435	6.96623	0.207148
	1287	6.16253	0.06145	7.16417	0.060406
		Control		FeS-OE
∆pH	Irradiance, µmol m⁻² s⁻¹	Mean	SE	Mean	SE
	40	0.1949	0.0581	0.58295	0.04235
	70	0.21475	0.03405	0.4438	0.1401
	126	0.16605	0.14115	0.31245	0.18485
	216	0.68705	0.08995	0.6553	0.1015
	340	1.9736	0.1949	1.6868	0.0432
	530	3.4069	0.4963	3.3938	0.215
	825	5.1366	0.5098	5.59575	0.10325
	1287	6.1641	0.1064	7.1612	0.1045
		Control		FeS-OE
∆ψ	Irradiance, µmol m⁻² s⁻¹	Mean	SE	Mean	SE
	40	0.1497	0.0129	0.09165	0.03805
	70	0.416	0.1811	0.29755	0.05975
	126	1.3195	0.2353	0.9347	0.1346
	216	2.1771	0.0998	2.0356	0.1975
	340	2.6303	0.0803	2.53905	0.35505
	530	2.3412	0.2088	2.5541	0.2138
	825	1.11545	0.16615	1.6247	0.2134
	1287	0	0	0	0
		Control		FeS-OE
gH+	Irradiance, µmol m⁻² s⁻¹	Mean	SE	Mean	SE
	126	31.754	1.1053	35.625	4.375
	216	33.0502	3.62756	37.2414	2.75862
	340	33.2855	3.79423	33.67	3.367
	530	32.6149	3.97793	33.3704	1.11235
	825	30.5613	3.6958	26.7094	1.06838
	1287	28.2344	3.16785	24.6246	2.4024
