# Supplementary material for: Overexpression of the Rieske FeS protein of the Cytochrome b6f complex increases C4 photosynthesis in Setaria viridis
Source: Commun Biol. 2019 Aug 16;2:314. doi: 10.1038/s42003-019-0561-9 (PMC6697696; doi:10.1038/s42003-019-0561-9)
Supplement: Supplementary file 7 — Supplementary data 5 [file 42003_2019_561_MOESM7_ESM.xlsx]

## Sheet: Sheet1
		Control
NPQ	Time, min	1	2	3	Mean	SE
	0	0	0	0	0	0
	0.75	0.245	0.294	0.223	0.254	0.0209841
	1.5	0.778	0.818	0.663	0.753	0.0464579
	2.25	1.085	1.216	0.993	1.098	0.0647019
	3	1.231	1.308	1.087	1.20867	0.0647671
	3.75	1.314	1.353	1.116	1.261	0.0733689
	4.5	1.375	1.351	1.126	1.284	0.0793032
	5.25	1.376	1.345	1.104	1.275	0.085967
	6	1.411	1.312	1.063	1.262	0.103523
	6.75	1.467	1.29	1.03	1.26233	0.126907
	7.5	1.452	1.265	1.007	1.24133	0.129004
	8.25	1.482	1.221	1	1.23433	0.139301
	9	0.997	0.92	0.702	0.873	0.0883421
	9.75	0.47	0.494	0.275	0.413	0.069347
	10.5	0.427	0.42	0.241	0.362667	0.0608669
	11.25	0.425	0.404	0.238	0.355667	0.0591448
	12	0.419	0.385	0.234	0.346	0.0568536
	12.75	0.409	0.38	0.235	0.341333	0.0538217
φPSI	Time, min	1	2	3	Mean	SE
	0	0.178	0.203	0.156	0.179	0.0135769
	0.75	0.253	0.27	0.201	0.241333	0.0207552
	1.5	0.25	0.271	0.229	0.25	0.0121244
	2.25	0.285	0.294	0.262	0.280333	0.00952774
	3	0.321	0.311	0.289	0.307	0.00945163
	3.75	0.326	0.321	0.32	0.322333	0.00185592
	4.5	0.325	0.33	0.332	0.329	0.00208167
	5.25	0.328	0.328	0.352	0.336	0.008
	6	0.323	0.331	0.362	0.338667	0.011893
	6.75	0.323	0.337	0.401	0.353667	0.0240093
	7.5	0.328	0.341	0.411	0.36	0.0257747
φPSII	Time, min	1	2	3	Mean	SE
	0	0.007	0.023	0.019	0.0163333	0.0048074
	0.75	0.034	0.064	0.044	0.0473333	0.00881917
	1.5	0.056	0.069	0.065	0.0633333	0.00384419
	2.25	0.074	0.071	0.087	0.0773333	0.00491031
	3	0.088	0.086	0.093	0.089	0.00208167
	3.75	0.089	0.091	0.112	0.0973333	0.00735603
	4.5	0.097	0.103	0.118	0.106	0.006245
	5.25	0.104	0.108	0.127	0.113	0.0070946
	6	0.11	0.111	0.135	0.118667	0.00817177
	6.75	0.113	0.113	0.15	0.125333	0.0123333
	7.5	0.115	0.117	0.153	0.128333	0.0123468
		FeS-OE
NPQ	Time, min	1	2	3	Mean	SE
	0	0	0	0	0	0
	0.75	0.22	0.155	0.204	0.193	0.008
	1.5	0.533	0.442	0.486	0.487	0.0235
	2.25	0.85	0.792	0.769	0.803667	0.0405
	3	1.15	1.171	0.993	1.10467	0.0785
	3.75	1.227	1.302	1.142	1.22367	0.0425
	4.5	1.241	1.361	1.189	1.26367	0.026
	5.25	1.244	1.373	1.216	1.27767	0.014
	6	1.24	1.355	1.246	1.28033	0.003
	6.75	1.179	1.323	1.22	1.24067	0.0205
	7.5	1.132	1.301	1.225	1.21933	0.0465
	8.25	1.082	1.258	1.208	1.18267	0.063
	9	0.8	0.873	0.912	0.861667	0.056
	9.75	0.46	0.384	0.331	0.391667	0.0645
	10.5	0.388	0.337	0.27	0.331667	0.059
	11.25	0.368	0.322	0.244	0.311333	0.062
	12	0.357	0.32	0.225	0.300667	0.066
	12.75	0.349	0.313	0.212	0.291333	0.0685
φPSI	Time, min	1	2	3	Mean	SE
	0	0.208	0.159	0.193	0.186667	0.0144952
	0.75	0.304	0.253	0.302	0.286333	0.0166767
	1.5	0.322	0.28	0.332	0.311333	0.0159304
	2.25	0.344	0.29	0.333	0.322333	0.0164756
	3	0.374	0.326	0.343	0.347667	0.0140515
	3.75	0.396	0.361	0.352	0.369667	0.0134205
	4.5	0.4	0.379	0.374	0.384333	0.0079652
	5.25	0.417	0.386	0.371	0.391333	0.0135442
	6	0.429	0.398	0.371	0.399333	0.0167564
	6.75	0.447	0.427	0.4	0.424667	0.0136178
	7.5	0.453	0.421	0.393	0.422333	0.0173333
φPSII	Time, min	1	2	3	Mean	SE
	0	0.006	0.024	0.019	0.0163333	0.00536449
	0.75	0.059	0.062	0.066	0.0623333	0.00202759
	1.5	0.086	0.075	0.098	0.0863333	0.00664162
	2.25	0.104	0.088	0.111	0.101	0.00680686
	3	0.118	0.097	0.123	0.112667	0.0079652
	3.75	0.127	0.106	0.138	0.123667	0.00938675
	4.5	0.131	0.112	0.136	0.126333	0.00731057
	5.25	0.145	0.121	0.146	0.137333	0.00817177
	6	0.148	0.117	0.157	0.140667	0.0121152
	6.75	0.158	0.129	0.164	0.150333	0.0108064
	7.5	0.171	0.137	0.171	0.159667	0.0113333
